# Supplementary material for: In Vivo Iterative Adjuvant Screening Identifies an Intranasal Vaccine Formulation for Elicitation of Protective Mucosal Immune Responses Against SARS-CoV-2
Source: Pharmaceutics. 2025 Nov 3;17(11):1422. doi: 10.3390/pharmaceutics17111422 (PMC12655344; doi:10.3390/pharmaceutics17111422)
Supplement: Supplementary file 1 [file pharmaceutics-17-01422-s001.zip]

Archive with 1 entries (1 files):
- pharmaceutics-3906826-supplementary.pdf
